# Supplementary material for: Preliminary Report: Osteoarthritis and Rheumatoid Arthritis Synovial Fluid Increased Osteoclastogenesis In Vitro by Monocyte Differentiation Pathway Regulating Cytokines
Source: Mediators Inflamm. 2022 May 31;2022:2606916. doi: 10.1155/2022/2606916 (PMC9175097; doi:10.1155/2022/2606916)
Supplement: Supplementary 2 — S2 table: correlations between cytokines within each group of samples. [file 2606916.f2.xlsx]

## Sheet: Taul1
Supplement 2
Newly diagnosed RA sera (n =6)
			MIP1b	IL6	IFNgamma	IL1ra	IL5	GMCSf	TNFa	RANTES	IL2	IL1b	Eotaxin	BasicFGF	VEGF	PDGFBB	IP10	IL13	IL4	MCP1	IL8	MIP1a	IL10	GCSF	IL15	IL7	IL12	IL17	IL9
Spearman's rho	MIP1b		1	0.77	-0.203	0.471	0.549	.	0.708	0.725	.	0.4	-0.145	0.446	0.588	0,812*	0.58	0,893*	0.708	0.137	.	0.551	0.092	0,955**	.	0.25	0.191	0.77	0.145
	IL6		0.77	1	0.152	0.4	0,898*	.	0,935**	0,941**	.	0.226	0.395	0.575	0.339	0.759	0.152	0,935**	0,935**	-0.287	.	0.395	-0.097	0.806	.	0.216	0.154	0.806	0.152
	IFNgamma		-0.203	0.152	1	0.029	0.439	.	-0.03	-0.086	.	0.152	-0.029	-0.338	-0.493	-0.429	-0.543	0.091	-0.03	-0.541	.	0.429	-0.759	-0.152	.	-0.522	-0.696	-0.273	0.086
	IL1ra		0.471	0.4	0.029	1	0.446	.	0.339	0.377	.	0,893*	-0.319	0.137	0.647	0.464	0.754	0.339	0.339	0.514	.	0.725	-0.524	0.216	.	-0.368	-0.426	0.216	-0.029
	IL5		0.549	0,898*	0.439	0.446	1	.	0.718	0,845*	.	0.395	0.338	0.22	0.034	0.439	-0.034	0,826*	0.718	-0.48	.	0.541	-0.287	0.575	.	0.137	-0.034	0.467	-0.135
	GMCSf		.	.	.	.	.	.	.	.	.	.	.	.	.	.	.	.	.	.	.	.	.	.	.	.	.	.	.
	TNFa		0.708	0,935**	-0.03	0.339	0.718	.	1	0,880*	.	0.032	0.516	0,826*	0.524	0,880*	0.213	0.806	1,000**	-0.108	.	0.152	-0.032	0.742	.	0.154	0.216	0,935**	0.395
	RANTES		0.725	0,941**	-0.086	0.377	0,845*	.	0,880*	1	.	0.213	0.486	0.541	0.319	0.771	0.2	0,880*	0,880*	-0.27	.	0.257	0.152	0.759	.	0.464	0.406	0.759	-0.086
	IL2		.	.	.	.	.	.	.	.	.	.	.	.	.	.	.	.	.	.	.	.	.	.	.	.	.	.	.
	IL1b		0.4	0.226	0.152	0,893*	0.395	.	0.032	0.213	.	1	-0.577	-0.287	0.339	0.152	0.638	0.29	0.032	0.359	.	0,880*	-0.484	0.161	.	-0.277	-0.462	-0.097	-0.334
	Eotaxin		-0.145	0.395	-0.029	-0.319	0.338	.	0.516	0.486	.	-0.577	1	0.541	-0.145	0.257	-0.486	0.152	0.516	-0.507	.	-0.6	0.273	0.03	.	0.377	0.493	0.395	0.086
	BasicFGF		0.446	0.575	-0.338	0.137	0.22	.	0,826*	0.541	.	-0.287	0.541	1	0.686	0,845*	0.27	0.395	0,826*	0.22	.	-0.27	0.108	0.467	.	0.034	0.274	0,898*	0.676
	VEGF		0.588	0.339	-0.493	0.647	0.034	.	0.524	0.319	.	0.339	-0.145	0.686	1	0,812*	0,870*	0.277	0.524	0.789	.	0.203	-0.092	0.4	.	-0.221	-0.044	0.647	0.493
	PDGFBB		0,812*	0.759	-0.429	0.464	0.439	.	0,880*	0.771	.	0.152	0.257	0,845*	0,812*	1	0.6	0.698	0,880*	0.304	.	0.143	0.152	0.759	.	0.203	0.319	0,941**	0.371
	IP10		0.58	0.152	-0.543	0.754	-0.034	.	0.213	0.2	.	0.638	-0.486	0.27	0,870*	0.6	1	0.213	0.213	0,845*	.	0.429	-0.03	0.334	.	-0.116	-0.058	0.334	0.086
	IL13		0,893*	0,935**	0.091	0.339	0,826*	.	0.806	0,880*	.	0.29	0.152	0.395	0.277	0.698	0.213	1	0.806	-0.287	.	0.516	0.032	0,935**	.	0.339	0.216	0.742	0.03
	IL4		0.708	0,935**	-0.03	0.339	0.718	.	1,000**	0,880*	.	0.032	0.516	0,826*	0.524	0,880*	0.213	0.806	1	-0.108	.	0.152	-0.032	0.742	.	0.154	0.216	0,935**	0.395
	MCP1		0.137	-0.287	-0.541	0.514	-0.48	.	-0.108	-0.27	.	0.359	-0.507	0.22	0.789	0.304	0,845*	-0.287	-0.108	1	.	0.101	-0.108	-0.108	.	-0.394	-0.223	0.072	0.304
	IL8		.	.	.	.	.	.	.	.	.	.	.	.	.	.	.	.	.	.	.	.	.	.	.	.	.	.	.
	MIP1a		0.551	0.395	0.429	0.725	0.541	.	0.152	0.257	.	0,880*	-0.6	-0.27	0.203	0.143	0.429	0.516	0.152	0.101	.	1	-0.577	0.395	.	-0.319	-0.551	0.03	-0.143
	IL10		0.092	-0.097	-0.759	-0.524	-0.287	.	-0.032	0.152	.	-0.484	0.273	0.108	-0.092	0.152	-0.03	0.032	-0.032	-0.108	.	-0.577	1	0.226	.	0,893*	0,955**	0.161	-0.334
	GCSF		0,955**	0.806	-0.152	0.216	0.575	.	0.742	0.759	.	0.161	0.03	0.467	0.4	0.759	0.334	0,935**	0.742	-0.108	.	0.395	0.226	1	.	0.4	0.339	0.806	0.152
	IL15		.	.	.	.	.	.	.	.	.	.	.	.	.	.	.	.	.	.	.	.	.	.	.	.	.	.	.
	IL7		0.25	0.216	-0.522	-0.368	0.137	.	0.154	0.464	.	-0.277	0.377	0.034	-0.221	0.203	-0.116	0.339	0.154	-0.394	.	-0.319	0,893*	0.4	.	1	0,941**	0.216	-0.551
	IL12		0.191	0.154	-0.696	-0.426	-0.034	.	0.216	0.406	.	-0.462	0.493	0.274	-0.044	0.319	-0.058	0.216	0.216	-0.223	.	-0.551	0,955**	0.339	.	0,941**	1	0.339	-0.319
	IL17		0.77	0.806	-0.273	0.216	0.467	.	0,935**	0.759	.	-0.097	0.395	0,898*	0.647	0,941**	0.334	0.742	0,935**	0.072	.	0.03	0.161	0.806	.	0.216	0.339	1	0.516
	IL9		0.145	0.152	0.086	-0.029	-0.135	.	0.395	-0.086	.	-0.334	0.086	0.676	0.493	0.371	0.086	0.03	0.395	0.304	.	-0.143	-0.334	0.152	.	-0.551	-0.319	0.516	1
* Correlation is significant at the 0.05 level (2-tailed).
** Correlation is significant at the 0.01 level (2-tailed).
Healthy control sera (n =9)
			MIP1b	IL6	IFNgamma	IL1ra	IL5	GMCSf	TNFa	RANTES	IL2	IL1b	Eotaxin	BasicFGF	VEGF	PDGFBB	IP10	IL13	IL4	MCP1	IL8	MIP1a	IL10	GCSF	IL15	IL7	IL12	IL17	IL9
Spearman's rho	MIP1b		1	.	0.596	0.186	0,790*	.	0,796*	0,729*	.	0.279	0.542	0.574	0.297	0,831**	0.661	0,796*	0,836**	0	.	0,724*	0.139	0,796*	.	0,796*	0.504	0,836**	0,828**
	IL6		.	.	.	.	.	.	.	.	.	.	.	.	.	.	.	.	.	.	.	.	.	.	.	.	.	.	.
	IFNgamma		0.596	.	1	0,710*	0.44	.	0.477	0.326	.	0.55	0.536	0.368	-0.174	0.301	0.31	0.477	0.437	0.413	.	0,868**	0.138	0.477	.	0.477	0.328	0.437	0.409
	IL1ra		0.186	.	0,710*	1	0.232	.	0.23	-0.091	.	0.563	0.16	0.38	-0.45	-0.137	-0.137	0.23	0.122	0,750*	.	0.487	-0.188	0.23	.	0.23	0.122	0.122	-0.07
	IL5		0,790*	.	0.44	0.232	1	.	0,994**	0,837**	.	0.655	0.488	0.278	0.022	0,667*	0.428	0,994**	0,959**	-0.245	.	0.608	-0.245	0,994**	.	0,994**	0.438	0,959**	0,821**
	GMCSf		.	.	.	.	.	.	.	.	.	.	.	.	.	.	.	.	.	.	.	.	.	.	.	.	.	.	.
	TNFa		0,796*	.	0.477	0.23	0,994**	.	1	0,842**	.	0.651	0.545	0.288	0.033	0,673*	0.386	1,000**	0,976**	-0.244	.	0.645	-0.244	1,000**	.	1,000**	0.394	0,976**	0,836**
	RANTES		0,729*	.	0.326	-0.091	0,837**	.	0,842**	1	.	0.548	0.55	-0.03	0.237	0,850**	0.6	0,842**	0,822**	-0.548	.	0.661	0	0,842**	.	0,842**	0.495	0,822**	0,966**
	IL2		.	.	.	.	.	.	.	.	.	.	.	.	.	.	.	.	.	.	.	.	.	.	.	.	.	.	.
	IL1b		0.279	.	0.55	0.563	0.655	.	0.651	0.548	.	1	0.411	-0.244	-0.3	0.137	0.137	0.651	0.488	-0.125	.	0.557	-0.125	0.651	.	0.651	0.488	0.488	0.418
	Eotaxin		0.542	.	0.536	0.16	0.488	.	0.545	0.55	.	0.411	1	0.109	-0.073	0.417	0.117	0.545	0.564	-0.137	.	0,678*	0.137	0.545	.	0.545	0.238	0.564	0.525
	BasicFGF		0.574	.	0.368	0.38	0.278	.	0.288	-0.03	.	-0.244	0.109	1	0.033	0.347	0.059	0.288	0.394	0.651	.	0.312	-0.244	0.288	.	0.288	-0.188	0.394	0.171
	VEGF		0.297	.	-0.174	-0.45	0.022	.	0.033	0.237	.	-0.3	-0.073	0.033	1	0.365	0.274	0.033	0.119	-0.3	.	-0.111	0.6	0.033	.	0.033	0.358	0.119	0.316
	PDGFBB		0,831**	.	0.301	-0.137	0,667*	.	0,673*	0,850**	.	0.137	0.417	0.347	0.365	1	0,667*	0,673*	0,733*	-0.274	.	0.661	0	0,673*	.	0,673*	0.297	0,733*	0,932**
	IP10		0.661	.	0.31	-0.137	0.428	.	0.386	0.6	.	0.137	0.117	0.059	0.274	0,667*	1	0.386	0.366	-0.274	.	0.441	0.411	0.386	.	0.386	0,693*	0.366	0.627
	IL13		0,796*	.	0.477	0.23	0,994**	.	1,000**	0,842**	.	0.651	0.545	0.288	0.033	0,673*	0.386	1	0,976**	-0.244	.	0.645	-0.244	1,000**	.	1,000**	0.394	0,976**	0,836**
	IL4		0,836**	.	0.437	0.122	0,959**	.	0,976**	0,822**	.	0.488	0.564	0.394	0.119	0,733*	0.366	0,976**	1	-0.244	.	0.624	-0.244	0,976**	.	0,976**	0.288	1,000**	0,856**
	MCP1		0	.	0.413	0,750*	-0.245	.	-0.244	-0.548	.	-0.125	-0.137	0.651	-0.3	-0.274	-0.274	-0.244	-0.244	1	.	0.139	-0.125	-0.244	.	-0.244	-0.244	-0.244	-0.418
	IL8		.	.	.	.	.	.	.	.	.	.	.	.	.	.	.	.	.	.	.	.	.	.	.	.	.	.	.
	MIP1a		0,724*	.	0,868**	0.487	0.608	.	0.645	0.661	.	0.557	0,678*	0.312	-0.111	0.661	0.441	0.645	0.624	0.139	.	1	0	0.645	.	0.645	0.292	0.624	0,724*
	IL10		0.139	.	0.138	-0.188	-0.245	.	-0.244	0	.	-0.125	0.137	-0.244	0.6	0	0.411	-0.244	-0.244	-0.125	.	0	1	-0.244	.	-0.244	0.651	-0.244	0
	GCSF		0,796*	.	0.477	0.23	0,994**	.	1,000**	0,842**	.	0.651	0.545	0.288	0.033	0,673*	0.386	1,000**	0,976**	-0.244	.	0.645	-0.244	1	.	1,000**	0.394	0,976**	0,836**
	IL15		.	.	.	.	.	.	.	.	.	.	.	.	.	.	.	.	.	.	.	.	.	.	.	.	.	.	.
	IL7		0,796*	.	0.477	0.23	0,994**	.	1,000**	0,842**	.	0.651	0.545	0.288	0.033	0,673*	0.386	1,000**	0,976**	-0.244	.	0.645	-0.244	1,000**	.	1	0.394	0,976**	0,836**
	IL12		0.504	.	0.328	0.122	0.438	.	0.394	0.495	.	0.488	0.238	-0.188	0.358	0.297	0,693*	0.394	0.288	-0.244	.	0.292	0.651	0.394	.	0.394	1	0.288	0.413
	IL17		0,836**	.	0.437	0.122	0,959**	.	0,976**	0,822**	.	0.488	0.564	0.394	0.119	0,733*	0.366	0,976**	1,000**	-0.244	.	0.624	-0.244	0,976**	.	0,976**	0.288	1	0,856**
	IL9		0,828**	.	0.409	-0.07	0,821**	.	0,836**	0,966**	.	0.418	0.525	0.171	0.316	0,932**	0.627	0,836**	0,856**	-0.418	.	0,724*	0	0,836**	.	0,836**	0.413	0,856**	1
* Correlation is significant at the 0.05 level (2-tailed).
** Correlation is significant at the 0.01 level (2-tailed).
RA synovial fluid (n =10)
			MIP1b	IL6	IFNgamma	IL1ra	IL5	GMCSf	TNFa	RANTES	IL2	IL1b	Eotaxin	BasicFGF	VEGF	PDGFBB	IP10	IL13	IL4	MCP1	IL8	MIP1a	IL10	GCSF	IL15	IL7	IL12	IL17	IL9	OPG	sRANKL
Spearman's rho	OPG		0.387	0.578	0,682*	0.395	0.35	0.607	0.252	0.337	-0.172	0.343	0.62	0.013	0.382	0.519	0.479	0.448	0.265	0.139	0.413	0.614	0.265	0.331	0.356	0,719*	0.48	0.252	0.178	1	0.058
	sRANKL		0.529	0.524	0.419	0.524	0.357	0.06	0.557	0.411	0.357	0.557	0.411	0.539	0.522	0.588	0.522	0.411	0.433	-0.174	0.524	0.524	0.433	0.539	0.557	0.419	0.407	0.557	0.411	0.058	1
	MIP1b		1	0,769**	0,836**	0,917**	0.627	0.557	0,949**	0,901**	0,702*	0,936**	0,913**	0,912**	0.558	0,836**	0,693*	0,901**	0,936**	0.19	0,732*	0,905**	0,936**	0,956**	0,792**	0,785**	0,646*	0,949**	0,913**	0.387	0.529
	IL6		0,769**	1	0,847**	0,866**	0.606	0,709*	0,759*	0,646*	0.307	0,811**	0,831**	0,640*	0,900**	0,890**	0,772**	0.585	0,733*	0.395	0,832**	0,866**	0,733*	0,633*	0,862**	0,746*	0,915**	0,759*	0.56	0.578	0.524
	IFNgamma		0,836**	0,847**	1	0,728*	0,746*	0,768**	0,754*	0,665*	0.4	0,814**	0,981**	0.603	0.607	0,874**	0,694*	0,785**	0,767**	0.069	0,662*	0,884**	0,767**	0,719*	0,887**	0,961**	0,759*	0,754*	0.563	0,682*	0.419
	IL1ra		0,917**	0,866**	0,728*	1	0.531	0.489	0,927**	0,843**	0.606	0,914**	0,794**	0,859**	0,754*	0,842**	0,748*	0,745*	0,901**	0.48	0,881**	0,890**	0,901**	0,878**	0,720*	0,640*	0,768**	0,927**	0,855**	0.395	0.524
	IL5		0.627	0.606	0,746*	0.531	1	0.439	0,660*	0.234	0.541	0,740*	0,732*	0.546	0.44	0,680*	0.231	0.581	0,692*	0.142	0.621	0,770**	0,692*	0.562	0,660*	0,669*	0,651*	0,660*	0.385	0.35	0.357
	GMCSf		0.557	0,709*	0,768**	0.489	0.439	1	0.447	0.525	-0.062	0.534	0,753*	0.403	0.506	0,662*	0.394	0.392	0.46	0.206	0.317	0.583	0.46	0.313	0,740*	0,652*	0.508	0.447	0.399	0.607	0.06
	TNFa		0,949**	0,759*	0,754*	0,927**	0,660*	0.447	1	0,805**	0,740*	0,986**	0,818**	0,927**	0,640*	0,881**	0.614	0,766**	0,986**	0.369	0,837**	0,850**	0,986**	0,914**	0,779**	0,647*	0,655*	10,000**	0,857**	0.252	0.557
	RANTES		0,901**	0,646*	0,665*	0,843**	0.234	0.525	0,805**	1	0.536	0,753*	0,764*	0,817**	0.46	0,677*	0,742*	0,801**	0,779**	0.166	0.554	0,708*	0,779**	0,861**	0,648*	0,639*	0.462	0,805**	0,913**	0.337	0.411
	IL2		0,702*	0.307	0.4	0.606	0.541	-0.062	0,740*	0.536	1	0,660*	0.506	0,777**	0.216	0.386	0.38	0,732*	0,772**	0.067	0.546	0.546	0,772**	0,792**	0.422	0.4	0.426	0,740*	0,687*	-0.172	0.357
	IL1b		0,936**	0,811**	0,814**	0,914**	0,740*	0.534	0,986**	0,753*	0,660*	1	0,857**	0,887**	0,679*	0,932**	0.588	0,740*	0,972**	0.381	0,850**	0,888**	0,972**	0,874**	0,821**	0,694*	0,694*	0,986**	0,805**	0.343	0.557
	Eotaxin		0,913**	0,831**	0,981**	0,794**	0,732*	0,753*	0,818**	0,764*	0.506	0,857**	1	0,715*	0.571	0,857**	0,693*	0,863**	0,831**	0.092	0,665*	0,917**	0,831**	0,810**	0,870**	0,943**	0,732*	0,818**	0,702*	0.62	0.411
	BasicFGF		0,912**	0,640*	0.603	0,859**	0.546	0.403	0,927**	0,817**	0,777**	0,887**	0,715*	1	0.525	0,712*	0.5	0,728*	0,901**	0.269	0,662*	0,740*	0,901**	0,861**	0,714*	0.5	0.527	0,927**	0,924**	0.013	0.539
	VEGF		0.558	0,900**	0.607	0,754*	0.44	0.506	0,640*	0.46	0.216	0,679*	0.571	0.525	1	0,778**	0,636*	0.301	0.601	0.552	0,857**	0,644*	0.601	0.431	0,743*	0.469	0,851**	0,640*	0.374	0.382	0.522
	PDGFBB		0,836**	0,890**	0,874**	0,842**	0,680*	0,662*	0,881**	0,677*	0.386	0,932**	0,857**	0,712*	0,778**	1	0,649*	0.608	0,852**	0.355	0,829**	0,849**	0,852**	0,726*	0,881**	0,747*	0,726*	0,881**	0.622	0.519	0.588
	IP10		0,693*	0,772**	0,694*	0,748*	0.231	0.394	0.614	0,742*	0.38	0.588	0,693*	0.5	0,636*	0,649*	1	0,681*	0.588	0.055	0,638*	0,675*	0.588	0,675*	0,666*	0,732*	0,748*	0.614	0.522	0.479	0.522
	IL13		0,901**	0.585	0,785**	0,745*	0.581	0.392	0,766**	0,801**	0,732*	0,740*	0,863**	0,728*	0.301	0.608	0,681*	1	0,779**	-0.092	0.56	0,843**	0,779**	0,931**	0.609	0,848**	0.56	0,766**	0,801**	0.448	0.411
	IL4		0,936**	0,733*	0,767**	0,901**	0,692*	0.46	0,986**	0,779**	0,772**	0,972**	0,831**	0,901**	0.601	0,852**	0.588	0,779**	1	0.394	0,824**	0,837**	10,000**	0,901**	0,766**	0,660*	0,668*	0,986**	0,831**	0.265	0.433
	MCP1		0.19	0.395	0.069	0.48	0.142	0.206	0.369	0.166	0.067	0.381	0.092	0.269	0.552	0.355	0.055	-0.092	0.394	1	0.584	0.249	0.394	0.138	0.11	-0.131	0.371	0.369	0.252	0.139	-0.174
	IL8		0,732*	0,832**	0,662*	0,881**	0.621	0.317	0,837**	0.554	0.546	0,850**	0,665*	0,662*	0,857**	0,829**	0,638*	0.56	0,824**	0.584	1	0,808**	0,824**	0,721*	0,655*	0.561	0,832**	0,837**	0.572	0.413	0.524
	MIP1a		0,905**	0,866**	0,884**	0,890**	0,770**	0.583	0,850**	0,708*	0.546	0,888**	0,917**	0,740*	0,644*	0,849**	0,675*	0,843**	0,837**	0.249	0,808**	1	0,837**	0,859**	0,746*	0,847**	0,793**	0,850**	0,745*	0.614	0.524
	IL10		0,936**	0,733*	0,767**	0,901**	0,692*	0.46	0,986**	0,779**	0,772**	0,972**	0,831**	0,901**	0.601	0,852**	0.588	0,779**	1,000**	0.394	0,824**	0,837**	1	0,901**	0,766**	0,660*	0,668*	0,986**	0,831**	0.265	0.433
	GCSF		0,956**	0,633*	0,719*	0,878**	0.562	0.313	0,914**	0,861**	0,792**	0,874**	0,810**	0,861**	0.431	0,726*	0,675*	0,931**	0,901**	0.138	0,721*	0,859**	0,901**	1	0.62	0,719*	0.558	0,914**	0,905**	0.331	0.539
	IL15		0,792**	0,862**	0,887**	0,720*	0,660*	0,740*	0,779**	0,648*	0.422	0,821**	0,870**	0,714*	0,743*	0,881**	0,666*	0.609	0,766**	0.11	0,655*	0,746*	0,766**	0.62	1	0,780**	0,759*	0,779**	0.543	0.356	0.557
	IL7		0,785**	0,746*	0,961**	0,640*	0,669*	0,652*	0,647*	0,639*	0.4	0,694*	0,943**	0.5	0.469	0,747*	0,732*	0,848**	0,660*	-0.131	0.561	0,847**	0,660*	0,719*	0,780**	1	0,696*	0,647*	0.513	0,719*	0.419
	IL12		0,646*	0,915**	0,759*	0,768**	0,651*	0.508	0,655*	0.462	0.426	0,694*	0,732*	0.527	0,851**	0,726*	0,748*	0.56	0,668*	0.371	0,832**	0,793**	0,668*	0.558	0,759*	0,696*	1	0,655*	0.4	0.48	0.407
	IL17		0,949**	0,759*	0,754*	0,927**	0,660*	0.447	1,000**	0,805**	0,740*	0,986**	0,818**	0,927**	0,640*	0,881**	0.614	0,766**	0,986**	0.369	0,837**	0,850**	0,986**	0,914**	0,779**	0,647*	0,655*	1	0,857**	0.252	0.557
	IL9		0,913**	0.56	0.563	0,855**	0.385	0.399	0,857**	0,913**	0,687*	0,805**	0,702*	0,924**	0.374	0.622	0.522	0,801**	0,831**	0.252	0.572	0,745*	0,831**	0,905**	0.543	0.513	0.4	0,857**	1	0.178	0.411
* Correlation is significant at the 0.05 level (2-tailed).
** Correlation is significant at the 0.01 level (2-tailed).
OA synovial fluid (n =10)
			MIP1b	IL6	IFNgamma	IL1ra	IL5	GMCSf	TNFa	RANTES	IL2	IL1b	Eotaxin	BasicFGF	VEGF	PDGFBB	IP10	IL13	IL4	MCP1	IL8	MIP1a	IL10	GCSF	IL15	IL7	IL12	IL17	IL9	OPG	sRANKL
Spearman's rho	OPG		0.137	0.478	0.143	0.623	.	0.32	0.29	0.125	.	.	-0.11	0.216	0.546	0.041	0.382	0.216	0.29	0.587	0,798**	0.11	.	0.231	.	0.231	0.216	.	0.13	1	.
	sRANKL		.	.	.	.	.	.	.	.	.	.	.	.	.	.	.	.	.	.	.	.	.	.	.	.	.	.	.	.	.
	MIP1b		1	0.542	0.558	0.18	.	0.093	0.588	0.549	.	.	0.605	0,916**	0,742*	0.085	0,840**	0,916**	0.588	0.558	0.412	0,947**	.	0,899**	.	0,899**	0,916**	.	0.468	0.137	.
	IL6		0.542	1	0.335	0,789**	.	-0.083	0.458	-0.011	.	.	0.087	0,647*	0,923**	-0.319	0.615	0,647*	0.458	0,985**	0,848**	0.466	.	0.613	.	0.613	0,647*	.	-0.083	0.478	.
	IFNgamma		0.558	0.335	1	0.093	.	0.005	0.458	0.507	.	.	0,641*	0,664*	0.504	0.231	0.273	0,664*	0.458	0.35	0.26	0,765**	.	0,647*	.	0,647*	0,664*	.	0.005	0.143	.
	IL1ra		0.18	0,789**	0.093	1	.	-0.247	0.58	-0.013	.	.	-0.046	0.255	0,663*	-0.083	0.303	0.255	0.58	0,789**	0,862**	0.12	.	0.16	.	0.16	0.255	.	-0.247	0.623	.
	IL5		.	.	.	.	.	.	.	.	.	.	.	.	.	.	.	.	.	.	.	.	.	.	.	.	.	.	.	.	.
	GMCSf		0.093	-0.083	0.005	-0.247	.	1	-0.166	-0.254	.	.	-0.212	0.16	0.093	-0.39	0.13	0.16	-0.166	0.005	0.064	0.037	.	0.255	.	0.255	0.16	.	0.253	0.32	.
	TNFa		0.588	0.458	0.458	0.58	.	-0.166	1	0.419	.	.	0.309	0,643*	0.588	0.196	0.522	0,643*	10,000**	0.458	0.5	0.557	.	0.5	.	0.5	0,643*	.	-0.166	0.29	.
	RANTES		0.549	-0.011	0.507	-0.013	.	-0.254	0.419	1	.	.	0,847**	0.331	0.144	0,874**	0.419	0.331	0.419	0.004	0.023	0,674*	.	0.285	.	0.285	0.331	.	0.482	0.125	.
	IL2		.	.	.	.	.	.	.	.	.	.	.	.	.	.	.	.	.	.	.	.	.	.	.	.	.	.	.	.	.
	IL1b		.	.	.	.	.	.	.	.	.	.	.	.	.	.	.	.	.	.	.	.	.	.	.	.	.	.	.	.	.
	Eotaxin		0.605	0.087	0,641*	-0.046	.	-0.212	0.309	0,847**	.	.	1	0.374	0.189	0,670*	0.252	0.374	0.309	0.073	-0.008	0,779**	.	0.342	.	0.342	0.374	.	0.498	-0.11	.
	BasicFGF		0,916**	0,647*	0,664*	0.255	.	0.16	0,643*	0.331	.	.	0.374	1	0,848**	-0.151	0,813**	1,000**	0,643*	0,664*	0.505	0,867**	.	0,982**	.	0,982**	1,000**	.	0.16	0.216	.
	VEGF		0,742*	0,923**	0.504	0,663*	.	0.093	0.588	0.144	.	.	0.189	0,848**	1	-0.265	0,751*	0,848**	0.588	0,954**	0,865**	0,670*	.	0,832**	.	0,832**	0,848**	.	0.093	0.546	.
	PDGFBB		0.085	-0.319	0.231	-0.083	.	-0.39	0.196	0,874**	.	.	0,670*	-0.151	-0.265	1	0.014	-0.151	0.196	-0.319	-0.21	0.248	.	-0.21	.	-0.21	-0.151	.	0.307	0.041	.
	IP10		0,840**	0.615	0.273	0.303	.	0.13	0.522	0.419	.	.	0.252	0,813**	0,751*	0.014	1	0,813**	0.522	0.628	0.5	0,692*	.	0,798**	.	0,798**	0,813**	.	0.32	0.382	.
	IL13		0,916**	0,647*	0,664*	0.255	.	0.16	0,643*	0.331	.	.	0.374	1,000**	0,848**	-0.151	0,813**	1	0,643*	0,664*	0.505	0,867**	.	0,982**	.	0,982**	1,000**	.	0.16	0.216	.
	IL4		0.588	0.458	0.458	0.58	.	-0.166	1,000**	0.419	.	.	0.309	0,643*	0.588	0.196	0.522	0,643*	1	0.458	0.5	0.557	.	0.5	.	0.5	0,643*	.	-0.166	0.29	.
	MCP1		0.558	0,985**	0.35	0,789**	.	0.005	0.458	0.004	.	.	0.073	0,664*	0,954**	-0.319	0.628	0,664*	0.458	1	0,916**	0.481	.	0,647*	.	0,647*	0,664*	.	0.005	0.587	.
	IL8		0.412	0,848**	0.26	0,862**	.	0.064	0.5	0.023	.	.	-0.008	0.505	0,865**	-0.21	0.5	0.505	0.5	0,916**	1	0.342	.	0.486	.	0.486	0.505	.	0.064	0,798**	.
	MIP1a		0,947**	0.466	0,765**	0.12	.	0.037	0.557	0,674*	.	.	0,779**	0,867**	0,670*	0.248	0,692*	0,867**	0.557	0.481	0.342	1	.	0,851**	.	0,851**	0,867**	.	0.443	0.11	.
	IL10		.	.	.	.	.	.	.	.	.	.	.	.	.	.	.	.	.	.	.	.	.	.	.	.	.	.	.	.	.
	GCSF		0,899**	0.613	0,647*	0.16	.	0.255	0.5	0.285	.	.	0.342	0,982**	0,832**	-0.21	0,798**	0,982**	0.5	0,647*	0.486	0,851**	.	1	.	1,000**	0,982**	.	0.255	0.231	.
	IL15		.	.	.	.	.	.	.	.	.	.	.	.	.	.	.	.	.	.	.	.	.	.	.	.	.	.	.	.	.
	IL7		0,899**	0.613	0,647*	0.16	.	0.255	0.5	0.285	.	.	0.342	0,982**	0,832**	-0.21	0,798**	0,982**	0.5	0,647*	0.486	0,851**	.	1,000**	.	1	0,982**	.	0.255	0.231	.
	IL12		0,916**	0,647*	0,664*	0.255	.	0.16	0,643*	0.331	.	.	0.374	1,000**	0,848**	-0.151	0,813**	1,000**	0,643*	0,664*	0.505	0,867**	.	0,982**	.	0,982**	1	.	0.16	0.216	.
	IL17		.	.	.	.	.	.	.	.	.	.	.	.	.	.	.	.	.	.	.	.	.	.	.	.	.	.	.	.	.
	IL9		0.468	-0.083	0.005	-0.247	.	0.253	-0.166	0.482	.	.	0.498	0.16	0.093	0.307	0.32	0.16	-0.166	0.005	0.064	0.443	.	0.255	.	0.255	0.16	.	1	0.13	.
** Correlation is significant at the 0.01 level (2-tailed).
* Correlation is significant at the 0.05 level (2-tailed).
